# Supplementary material for: The Nitrogen Atom of Vitamin B6 Is Essential for the Catalysis of Radical Aminomutases
Source: Int J Mol Sci. 2022 May 6;23(9):5210. doi: 10.3390/ijms23095210 (PMC9105233; doi:10.3390/ijms23095210)
Supplement: Supplementary file 1 [file ijms-23-05210-s001.zip]

Archive with 1 entries (1 files):
- ijms-1677961-supplementary.pdf
